# Supplementary material for: SOX9 plays an essential role in myofibroblast driven hepatic granuloma integrity and parenchymal repair during schistosomiasis-induced liver damage
Source: PLoS Pathog. 2025 Jun 9;21(6):e1012928. doi: 10.1371/journal.ppat.1012928 (PMC12148231; doi:10.1371/journal.ppat.1012928)
Supplement: S1 Data — (XLSX) [file ppat.1012928.s010.xlsx]

## Sheet: Figure 1
1B	SOX9 % area
	Naive	28	42	56	84	105
	0.2874	0.615	0.6212	2.157	4.4158	3.319
	0.1504	0.7756	1.0416	1.9032	2.8502	3.0878
	0.1852	0.6534	1.261	2.9188	2.8024	2.2112
1C	aSMA % area
	Naive	28	42	56	84	105
	0.1286	0.308588	2.62275	7.75334	6.17257	8.73853
	0.353	1.88876	4.29419	6.48811	7.98198	15.4971
	0.2496	1.20796	3.35135	7.51057	11.2054	22.0631
1D	PSR % area
	Naive	28	42	56	84	105
	0.3264	1.3998	2.1186	22.6604	25.7236	31.554
	0.3838	1.75	5.1922	10.9334	13.0742	36.7564
	0.361	0.4496	3.5872	16.4992	26.7704	26.8112

## Sheet: Figure 3
3A	Splenomegaly (% body weight)
	Naïve		Infected
	WT	KO	WT	KO
	0.40724	0.792683	2.07729	4.72393
	0.466102	0.779221	1.54185	2.23404
	0.844444	0.243546	1.47321	4.71132
	0.513225	0.847907	1.88841	7.05065
	0.515021	0.928962	1.39665	6.58256
		1.05882		2.05128
				2.05128
3B	Hepatomegaly (% body weight)
	Naïve		Infected
	WT	KO	WT	KO
	4.1629	6.09756	16.087	14.4785
	4.61864	6.1039	11.5859	14.734
	3.91111	6.47832	11.9196	17.9677
	6.98776	9.43296	13.4764	17.577
	5.53648	7.15847	11.0934	15.6884
		6.82353		10
				13.8182
3C	Granuloma size (% area)
	WT	KO
	12.8253	7.57193
	27.1873	13.26
	30.6714	8.61757
	32.5017	17.0613
	20.7495	10.4519
		4.42187
		17.4125
3E	COL1 expression (normalised to total protein transfer)
	Naïve		Infected
	WT	KO	WT	KO
	0.005269	0.000290029	0.051406	0.098502
	0.00019	0.000457537	0.20905	0.088581
	0.000528	0.000218968	0.166777	0.037629
	0.000241	0.00119154	0.176146	0.10593
	0.015843	0.0136403	0.23588	0.023997
		0.0120317		0.058086
				0.08377

## Sheet: Figure 4
1A	Esoinophils		% CD45+ cells			Neutrophils		% CD45+ cells			Monocytes		% CD45+ cells			Ly6Chi Monocytes		% Monocytes			Ly6Clo Monocytes		% Monocytes
	Naïve		Infected			Naïve		Infected			Naïve		Infected			Naïve		Infected			Naïve		Infected
	WT	KO	WT	KO		WT	KO	WT	KO		WT	KO	WT	KO		WT	KO	WT	KO		WT	KO	WT	KO
1	0.34	3.49	21.4	38.4		0.93	2.25	0.06	0.31		6.14	27.4	21.5	28.1		30.1	21.5	49.8	14.5		64.6	74.5	47.4	82.4
2	0.51	3.12	15.9	58.9		0.41	1.48	0.65	0.14		7.43	40.8	7.86	20.7		31.9	21.4	42.7	7.97		64	75.7	51.4	89.3
3	0.36	1.67	21.8	45.8		0.59	18.9	0.43	24.1		5.33	8.46	10.6	5.87		31.5	32.4	41.6	12.8		64.8	54.2	51.8	89.5
4	0.59	2.61	23.4	31.9		3.78	11.5	0.65	24.8		1.98	5.82	12.1	14.9		47.2	46.7	36	11.4		43.8	67.7	59.1	96.3
5	0.062	0.62	22.2	28.7		1.53	11.1	5.25	18.1		1.19	11.4	0.45	6.76		21.3	28.9	22.8	3.73		77.1	57.8	77.2	90.4
6		5.99		15			16.3		13.2			9.02		9.87			42		32.4			73.8		67.6
7				33					10.4					8.04					10.8					87
1B	CD4+ T cells		% CD45+ cells			ST2+ CD4+ T cells		% CD4+ T cells			CD25+ CD4+ T cells		% CD4+ T cells			Roryt+ CD4+ T cells		% CD4+ T cells
	Naïve		Infected			Naïve		Infected			Naïve		Infected			Naïve		Infected
	WT	KO	WT	KO		WT	KO	WT	KO		WT	KO	WT	KO		WT	KO	WT	KO
1	11	17.5	7.79	2.51		13.6	29.9	15.5	46.9		3.04	22.7	2.43	21.2		0.72	0.86	0.91	4.53
2	16.3	16.5	6.33	2.68		14.5	15.7	5.96	36		2.09	4.28	8.97	23.2		0.77	1.14	0.17	1.93
3	2.2	14.9	5.34	1.54		2.72	13.9	13.7	46.6		2.28	2.07	5.88	17.1		3.02	1.28	0.81	3.2
4	3.2	11.3	7.44	7.85		3.81	16.4	8.93	17.4		3.27	1.45	5.22	4.72		2.71	1.81	0.56	1.82
5	1.79	4.6	4.88	1.71		1.73	1.66	11.5	29.8		1.69	7.12	5.97	13.9		2.31	0.81	0.49	8.56
6		4.18		4.85			7.1		35.5			6.77		18.6			1.54		0.48
7				2.28					38.7					15.2					0.78
1D	IL-4	Fold change relative to respective naïve control				IL-5	Fold change relative to respective naïve control				IL-10	Fold change relative to respective naïve control				IFNy	Fold change relative to respective naïve control				IL-17	Fold change relative to respective naïve control
	Naïve		Infected			Naïve		Infected			Naïve		Infected			Naïve		Infected			Naïve		Infected
	WT	KO	WT	KO		WT	KO	WT	KO		WT	KO	WT	KO		WT	KO	WT	KO		WT	KO	WT	KO
1	1.53043	1.22163	0.347826	1.47396		1.50629	0.920194	0.371069	2.16516		0.225166	0.335025	0.324503	0.685279		1.08571	1.3561	0.163265	0.920058		1.46479	1.17206	0.591549	4.5749
2	0.469565	1.15754	3.41379	1.43391		0.493711	1.14712	7.5	1.19917		0.198675	1.02031	3.35644	9.48731		0.914286	0.968023	0.470769	0.545058		0.535211	1.07692	0.159898	2.95547
3	1.31035	0.620828	5.93103	1.86649		0.986842	0.932686	3.94737	2.2068		1.48515	1.64467	1.78218	7.46193		1.35077	0.675872	0.978462	0.723837		1.43147	0.751012	0.137056	4.75709
4	1.31035	0.694915	1.17241	1.33778		1.18421	0.412371	2.17105	1.23872		0.891089	0.825397	0.564356	1.97969		0.996923	0.61794	0.409231	2.58576		0.92132	0.436261	0.069289	2.01619
5	0.37931	1.30509	3.06897	1.53405		0.828947	1.58763	4.81579	1.78834		0.623762	1.1746	3.50495	0.746193		0.652308	1.38206	0.393846	1.9186		0.647208	1.56374	0.076142	2.38866
6		Mouse sample #11 lost due to flow machine error		3.88136			Mouse sample #11 lost due to flow machine error		5.13402			Mouse sample #11 lost due to flow machine error		3			Mouse sample #11 lost due to flow machine error		0.355482			Mouse sample #11 lost due to flow machine error		0.203966
7				4.40678					2.3299					3.06349					0.169435					0.288952

## Sheet: Figure 5
5A	F4/80 staining (% area)
	Naïve		Infected
	WT	KO	WT	KO
	3.45283	10.7974	21.1047	24.1083
	5.28027	3.31628	27.7395	21.5336
	9.62262	8.73426	21.4757	31.4434
	14.8979	9.14471	25.5267	24.7849
	12.7906	11.5784	20.9777	21.7587
		11.5784		14.8503
				13.468

## Sheet: Supp Figure 1
1C		SOX9 staining (%)
		granuloma			peri-granuloma
	d42	4.25157	6.89883	2.44717	9.85623	19.8684	9.47423
	d56	6.0353	4.406	5.05657	11.6795	26.1423	13.4793
	d84	2.7091	6.80017	2.68043	9.1777	20.7175	17.9719
	d105	3.0684	4.58843	5.0573	12.1956	12.8161	19.7019
		Colours indicate sample pairing

## Sheet: Supp Figure 2
S2 B	Survival curve (%)
	Day	SOX9 KO Infected	Control Infected	SOX9 KO Naive	Control Naive
	0	100	100	100	100
	11	91.6667
	13	83.3333
	43			87.5
	56	75
	58	66.6667
	61	66.6667	100	87.5	100
S2 C	Raw liver weights (g)
	Naïve		Infected
	WT	KO	WT	KO
	1.77	1.33	2.78	3.89
	1.29	1.78	3.33	3.54
	0.92	1.31	2.63	2.86
	1.09	1.16	2.67	1.95
	0.88	1	3.14	3.04
		0.94		2.36
				2.77
S2 D	Liver egg counts (Eggs per gram)		S2 E	Small intestine egg counts (Eggs per gram)
	Infected			Infected
	WT	KO		WT	KO
	25208.3	8335.71		10135	3355
	70833	6210.53		3961	4212
	56944	10063		7634	489.51
	36667	4019.61		2574	1580.25
	29167	11142.9		323.232	2950.82
		13690			1356.59
		26852			2461.54

## Sheet: Supp Figure 4
S4	Necrosis (% area)
	Naïve		Infected
	WT	KO	WT	KO
	0	0	0.100695	0.081251
	0	0.069813	0.177941	0.55955
	0	0	0.174643	0.252594
	0	0	0	0.094
			0	0.633309
				0.020194
				0.094692

## Sheet: Supp Figure 7
7A	IL4+ % T Cells					IL5+ % T Cells					IL10+ % T Cells					IFNy+ % T Cells					IL17+ % T Cells
	Naïve		Infected			Naïve		Infected			Naïve		Infected			Naïve		Infected			Naïve		Infected
	WT	KO	WT	KO		WT	KO	WT	KO		WT	KO	WT	KO		WT	KO	WT	KO		WT	KO	WT	KO
	0.38	3.05	0.99	3.68		0.25	0.2	1.9	2.49		0.068	0.22	0.098	0.45		4.39	1.86	1.53	1.07		1.88	0.77	0.21	0.36
	0.38	2.89	1.72	3.58		0.3	0.77	1	1.13		0.06	0.67	1.13	6.23		3.24	4.16	3.18	0.51		1.21	2.76	0.18	0.51
	0.11	1.55	0.34	4.66		0.21	4.42	0.55	10.4		0.5	1.08	0.6	4.9		2.12	3.11	1.33	2.11		0.85	5.79	0.091	22.6
	0.88	0.41	0.89	3.34		4.79	5.51	1.22	5.76		0.3	0.52	0.19	1.3		1.33	2.22	1.28	1.25		3.64	5.32	0.1	14.6
	0.27	0.77	0.2	3.83		1.57	4.48	1.18	10.6		0.21	0.74	1.18	0.49		1.12	1.55	0.2	1.66		1.33	3.71	1.47	23.5
				2.29					5.95					1.89					5.93					9.96
				2.6					8.59					1.93					4.4					11.8
	IL4						IL5
7B	IL-4 % CD4+ T cells	Naive WT	Naive KO	Infected WT	Infected KO		IL-5 % CD4+ T cells	Naive WT	Naive KO	Infected WT	Infected KO
	0.88	13.6					4.79	13.6
	0.27	14.5					1.57	14.5
	3.05		29.9				4.42		29.9
	2.89		15.7				5.51		15.7
			13.9				4.48		16.4
	1.55		16.4				5.65
	0.2			15.5			1.73
	3.68				46.9		1.18			15.5
	3.58				36		10.4				46.9
	4.66				46.6		5.76				36
					17.4		10.6				46.6
	3.83				29.8		5.95				17.4
	0.38	2.72					8.59				29.8
	0.38	3.81					0.25	2.72
	0.11	1.73					0.3	3.81
	0.41		1.66				0.21	1.73
	0.77		7.1				0.2		1.66
	0.99			5.96			0.77		7.1
	1.72			13.7			1.9			5.96
	0.34			8.93			1			13.7
	0.89			11.5			0.55			8.93
	2.29				35.5		1.22			11.5
	2.6				38.7		2.49				35.5
							1.13				38.7
